# Supplementary material for: The Hydrophobicity and Antifungal Potentiation of Burkholdine Analogues
Source: Molecules. 2022 Feb 10;27(4):1191. doi: 10.3390/molecules27041191 (PMC8877233; doi:10.3390/molecules27041191)
Supplement: Supplementary file 1 [file molecules-27-01191-s001.zip]

Archive with 1 entries (1 files):
- molecules-1563902-supplementary.pdf
